# Supplementary material for: The Effect of Respiration, pH, and Citrate Co-Metabolism on the Growth, Metabolite Production and Enzymatic Activities of Leuconostoc mesenteroides subsp. cremoris E30
Source: Foods. 2022 Feb 13;11(4):535. doi: 10.3390/foods11040535 (PMC8871477; doi:10.3390/foods11040535)
Supplement: Supplementary file 1 [file foods-11-00535-s001.zip]

Archive with 1 entries (1 files):
- foods-1545020-supplementary.pdf
